# Supplementary material for: Effects of prenatal small-quantity lipid-based nutrient supplements on pregnancy, birth, and infant outcomes: a systematic review and meta-analysis of individual participant data from randomized controlled trials in low- and middle-income countries
Source: Am J Clin Nutr. 2024 Aug 16;120(4):814–35. doi: 10.1016/j.ajcnut.2024.08.008 (PMC11473441; doi:10.1016/j.ajcnut.2024.08.008)
Supplement: Multimedia component 1 [file mmc1.zip]

Archive with 12 entries (12 files):
- Maternal SQ-LNS Supplemental_2024-09-03/0_Maternal SQ-LNS Table of Contents.docx
- Maternal SQ-LNS Supplemental_2024-09-03/1_Maternal SQ-LNS Supplemental Methods.docx
- Maternal SQ-LNS Supplemental_2024-09-03/10_Maternal SQ-LNS Supplemental figure 5.pdf
- Maternal SQ-LNS Supplemental_2024-09-03/11_Maternal SQ-LNS Supplemental figure 6.pdf
- Maternal SQ-LNS Supplemental_2024-09-03/2_Maternal SQ-LNS Supplemental tables 1-5.xlsx
- Maternal SQ-LNS Supplemental_2024-09-03/3_Maternal SQ-LNS Supplemental table 6.docx
- Maternal SQ-LNS Supplemental_2024-09-03/4_Maternal SQ-LNS Supplemental table 7.docx
- Maternal SQ-LNS Supplemental_2024-09-03/5_Maternal SQ-LNS Supplemental table 8.xlsx
- Maternal SQ-LNS Supplemental_2024-09-03/6_Maternal SQ-LNS Supplemental figure 1.pdf
- Maternal SQ-LNS Supplemental_2024-09-03/7_Maternal SQ-LNS Supplemental figure 2.pdf
- Maternal SQ-LNS Supplemental_2024-09-03/8_Maternal SQ-LNS Supplemental figure 3.pdf
- Maternal SQ-LNS Supplemental_2024-09-03/9_Maternal SQ-LNS Supplemental figure 4.pdf
