# Supplementary material for: Effects of prenatal small-quantity lipid-based nutrient supplements on pregnancy, birth, and infant outcomes: a systematic review and meta-analysis of individual participant data from randomized controlled trials in low- and middle-income countries
Source: Am J Clin Nutr. 2024 Aug 16;120(4):814–35. doi: 10.1016/j.ajcnut.2024.08.008 (PMC11473441; doi:10.1016/j.ajcnut.2024.08.008)
Supplement: Multimedia component 1 [file mmc1.zip › Maternal SQ-LNS Supplemental_2024-09-03/2_Maternal SQ-LNS Supplemental tables 1-5.xlsx]

## Sheet: S1 Supplement Composition
Online Supporting Material
Effects of prenatal small-quantity lipid-based nutrient supplements on pregnancy, birth and infant outcomes: a systematic review and meta-analysis of individual participant data from randomized controlled trials in low-income and middle-income countries
Dewey et al. (2024)
Supplemental Table 1. Composition of nutrient supplements
	iLiNS Project SQ-LNS formulation1	Women First SQ-LNS formulation2	IFA formulation1	MMS formulation3
Ration (g/day)	20	20	1 tablet	1 tablet
Total energy (kcal)	118	118	-	0
Protein (g)	2.6	2.6	-	0
Fat (g)	10	10	-	0
Linoleic acid (g)	4.59	4.59	-	0
α-Linolenic acid (g)	0.59	0.59	-	0
Vitamin A (µg RE)	800	800	-	800
Vitamin C (mg)	100	100	-	100
Vitamin B1 (mg)	2.8	2.8	-	2.8
Vitamin B2 (mg)	2.8	2.8	-	2.8
Niacin (mg)	36	36	-	36
Folic acid (µg)	400	400	400	400
Pantothenic acid (mg)	7	7	-	7
Vitamin B6 (mg)	3.8	3.8	-	3.8
Vitamin B12 (µg)	5.2	5.2	-	5.2
Vitamin D (IU) 1 IU = 0.025 ug	400	1000	-	400
Vitamin E (mg)	20	20	-	20
Vitamin K (µg)	45	45	-	45
Iron (mg)	20	20	60	20
Zinc (mg)	30	15	-	30
Copper (mg)	4	4	-	4
Calcium (mg)	280	280	0	0
Phosphorus (mg)	190	190	-	0
Potassium (mg)	200	200	-	0
Magnesium (mg)	65	65	-	0
Selenium (µg)	130	130	-	130
Iodine (µg)	250	250	-	250
Manganese (mg)	2.6	2.6	-	2.6
iLiNS, International Lipid-Based Nutrient Supplements Project; IFA, iron and folic acid; MMS, multiple micronutrient supplements; SQ-LNS, small-quantity lipid-based nutrient supplements
1Provided by Mridha 2016 (31), Adu-Afarwuah 2015 (35), Ashorn 2015 (36). iLiNS (International Lipid-based Nutrient Supplements) Project SQ-LNS formulation described in Arimond et al. 2015 (11).
2Provided by Hambidge 2019 (37).
3Provided by Adu-Afarwuah 2015 (35) and Ashorn 2015 (36).

## Sheet: S2 Descriptive Information
Online Supporting Material
Effects of prenatal small-quantity lipid-based nutrient supplements on pregnancy, birth and infant outcomes: a systematic review and meta-analysis of individual participant data from randomized controlled trials in low-income and middle-income countries
Dewey et al. (2024)
Supplemental Table 2: Descriptive information on maternal, child and household characteristics at baseline, by trial
Country	First author, year	Child sex, male (%)	Child birth order, first born (%)	Maternal height < 150.1 cm (%)1	Maternal BMI < 20 kg/m2 (%)2	Maternal age < 25 y (%)	Maternal education, completed primary (%)	Maternal anemia, Hb < 110 g/L (%)	Maternal inflammation, CRP > 5 mg/dL or AGP > 1 mg/mL (%)	Maternal malaria (%)	Gestational age at start of supplementation < 14 wk (%)	Compliance with supplementation, > 4 d/wk3	SES index, below median (%)4	Moderate to severe food insecurity (%)	Improved sanitation access (%)5
Bangladesh	Mridha, 2016 (31)	0.502003	0.397394	0.466164	0.538782	0.723569	0.726818	0.292185	0.165628	-	0.612462	0.845801	0.500125	0.381655	0.70703
Ghana	Adu Afarwuah, 2015 (35)	0.509146	0.368421	0.0463097	0.162518	0.403983	0.785206	0.388336	0.407895	0.0938834	0.235971	0.809728	0.516643	0.297258	0.965167
Malawi	Ashorn, 2015 (36)	0.495249	0.206422	0.138762	0.482163	0.510882	0.151796	0.441008	0.459207	0.227325	0.130584	0.924856	0.570267	0.662021	0.0867052
Guatemala	Hambidge, 2019 (37)	0.501075	0.0595903	0.830224	0.0671642	0.530726	0.918063	-	-	-	0.871264	-	0.502551	-	0.443203
AGP, α-1-acid glycoprotein; CRP, C-reactive protein; Hb, hemoglobin; SES, socio-economic status
1Cutoff is -2 SD for height at 19 years of age: https://www.who.int/growthref/hfa_girls_5_19years_z.pdf?ua=1
2When a pre-pregnancy weight measurement was not available, we estimated weight back to the 9th week of gestation using a restricted cubic spline model regressing baseline weight on gestational age at enrollment with 4 knots based on quintiles in the study's full dataset.
3Values shown are the combined compliance percentages for the IFA and SQ-LNS arms in each trial. The percentage with compliance > 4 d/wk by arm in each of the 3 trials was: a) Bangladesh, 91.9% IFA, 64.0% SQ-LNS; b) Ghana, 85.6% IFA, 82.2% MMS, 76.4% SQ-LNS; c) Malawi, 92.8% IFA, 92.1% MMS, 90.0% SQ-LNS.
4Based on a study-defined, study-specific assets index
5Improved sanitation includes flush/pour flush to piped sewer system, septic tanks or pit latrines, ventilated improved pit latrines, composting toilets or pit latrines with slabs (32).

## Sheet: S3 Birth outcomes control gr
Online supporting material
Effects of prenatal small-quantity lipid-based nutrient supplements on pregnancy, birth and infant outcomes: a systematic review and meta-analysis of individual participant data from randomized controlled trials in low-income and middle-income countries
Dewey et al. (2024)
Supplemental Table 3: Birth outcomes among IFA/SOC groups, by trial and pooled estimates1
Country	First author, year	Birth weight (g)	WAZ2	WGAZ3	Low birth weight (%)4	Birthweight < 2 kg (%)	SGA (%)5	LGA (%)6	Birth length (cm)	LAZ2	LGAZ3	Newborn stunting (%)7	Low LGAZ (%)8	BMIZ2	Low BMIZ (%)9	Head circumference (cm)	HCZ2	HCGAZ3	Low HCZ (%)10	Low HCGAZ (%)11	MUAC (cm)	Duration of gestation (wk)	Preterm birth (%)12
Bangladesh	Mridha, 2016 (31)	2609 (414)	-1.59 (1.02)	-	37.1	7.4	59.2	0.3	47.1 (2.2)	-1.27 (1.15)	-	23.3	20.7	-1.64 (1.03)	33.6	32.5 (1.4)	-1.34 (1.12)	-	24.9	18.5	9.7 (0.8)	39.3 (2.3)	13.8
Ghana	Adu Afarwuah, 2015 (35)	2970 (445)	-0.74 (1.02)	-0.57 (0.99)	13.8	2.3	22.3	3.9	48.1 (1.9)	-0.73 (1.01)	-0.52 (0.97)	9.8	4.9	-0.67 (1.10)	10.8	33.6 (1.4)	-0.45 (1.11)	-0.10 (1.06)	7.9	3.3	10.4 (0.9)	39.2 (1.9)	9.8
Malawi	Ashorn, 2015 (36)	2942 (443)	-0.79 (1.03)	-0.67 (0.96)	13.7	3.1	25.6	3.4	47.5 (2.2)	-1.04 (1.19)	-0.93 (1.16)	16.7	17.5	-0.27 (1.10)	7.1	34.0 (1.4)	-0.16 (1.11)	0.14 (1.02)	6.1	0.8	10.4 (1.0)	39.0 (3.0)	11.9
Guatemala	Hambidge, 2019 (37)	2871 (332)	-0.96 (0.77)	-0.82 (0.74)	14.4	0.9	26.5	0	47.5 (1.7)	-1.08 (0.87)	-0.85 (0.80)	15.3	7.8	-0.62 (0.83)	6.5	33.3 (1.2)	-0.71 (0.94)	-0.29 (0.9)	7.9	3	-	38.8 (1.7)	7.9
Pooled estimate		2847	-1.02	-0.69	19.8	3.5	33.5	2.3	47.6	-1.04	-0.76	16.4	12.7	-0.8	14.5	33.4	-0.67	-0.08	11.8	6.4	10.2	39.1	11.1
BMIZ, BMI-for-age z-score; HCZ, head circumference-for-age z-score; HCGAZ, head circumference-for-gestational age z-score; IFA, iron and folic acid supplements; LAZ, length-for-age z-score; LGA, large for gestational age; LGAZ, length-for-gestational-age z-score; MUAC, mid-upper arm circumference; SGA, small for gestational age; SOC, standard of care; WAZ, weight-for-age z-score; WGAZ, weight-for…
1Values are mean (SD) or prevalence (%)
2WAZ, LAZ, BMIZ, HCAZ are based on WHO Growth Standards (22,23). BMIZ is used as a proxy for weight-for-length z-score because the latter is not calculated for children with lengths < 45 cm (22)
3WGAZ, LGAZ, HCGAZ are based on INTERGROWTH-21st Standards (24)
4Low birth weight defined as weight < 2.5 kg at birth (28)
5Small-for-gestational age defined as < 10th percentile weight-for-gestational age (INTERGROWTH-21st Standards) (24)
6Large-for-gestaional age defined as > 90th percentile weight-for-gestational age (INTERGROWTH -21st Standards) (24)
7Newborn stunting defined as LAZ < -2 SD (WHO Growth Standards) (22)
8Low length-for-gestational age z-score defined as LGAZ < -2 SD (INTERGROWTH-21st Standards)(24)
9'Low BMI z-score defined as BMIZ < - 2SD (WHO growth standards) (22)
10Low head circumference-for-age z-score defined as HCZ < -2 SD (WHO growth standards) (23)
11Low head circumference-for-gestational age z-score defined as HCGAZ < -2 SD (INTERGROWTH-21st Standards)(24)
12Preterm birth defined as birth at < 37 weeks gestation (28)

## Sheet: S4 6 mo outcomes control gr
Online supporting material
Effects of prenatal small-quantity lipid-based nutrient supplements on pregnancy, birth and infant outcomes: a systematic review and meta-analysis of individual participant data from randomized controlled trials in low-income and middle-income countries
Dewey et al. (2024)
Supplemental Table 4: Anthropometric outcomes at 6 mo among IFA/SOC groups, by trial and pooled estimates1
Country	First author, year	WAZ2	Underweight, WAZ < -2 SD (%)3	LAZ2	Stunted, LAZ < -2 SD (%)4	WLZ2	Wasted, WLZ < -2 SD (%)5	HCZ2	Low HCZ (%)6	MUACZ2	Low MUAC (%)7	Acute malnutrition (%)8
Bangladesh	Mridha, 2016 (31)	-1.13 (1.07)	19.8	-1.32 (1.04)	24.8	-0.33 (1.00)	4.7	-1.42 (0.91)	25.2	-0.16 (0.90)	6.1	8.2
Ghana	Adu Afarwuah, 2015 (35)	-0.55 (1.13)	8.8	-0.75 (0.99)	10.2	-0.05 (1.13)	5.1	-0.78 (0.93)	8.4	-0.17 (1.00)	8.4	8.5
Malawi	Ashorn, 2015 (36)	-0.56 (1.14)	9.1	-1.22 (1.17)	23.6	0.36 (1.17)	1.6	-0.36 (1.05)	5.2	0.09 (1.13)	7.7	8.2
Guatemala	Hambidge, 2019 (37)	-0.89 (1.04)	15	-1.44 (1.04)	29.9	0.13 (0.96)	1.9	-0.79 (1.03)	10.9	-	-	-
Pooled estimate		-0.79	13.2	-1.18	21.9	0.02	3.2	-0.84	12.5	-0.08	6.4	8.2
HCAZ, head circumference-for-age z-score; IFA, iron and folic acid supplements; LAZ, length-for-age z-score; MUACZ, mid-upper arm circumference-for-age z-score; SOC, standard of care; WAZ, weight-for-age z-score; WLZ, weight-for-length z-score
1Values are mean (SD) or prevalence (%)
2WAZ, LAZ, WLZ, HCAZ and MUACZ are based on WHO Growth Standards (22,23)
3Underweight defined as WAZ < -2 SD (WHO Growth Standards (22)
4Stunting defined as LAZ < -2 SD (WHO Growth Standards) (22)
5Wasting defined as WLZ < - 2SD (WHO growth standards) (22)
6Low head circumference-for-age z-score defined as HCZ < -2 SD (WHO growth standards) (23)
7Low MUAC defined as MUACZ < -2 SD or MUAC < 12.5 cm (WHO growth standards) (23)
8Acute malnutrition defined as WLZ < -2 SD (WHO Growth Standards) (22) or MUAC < 125 mm

## Sheet: S5 Adverse outcomes control gr
Online supporting material
Effects of prenatal small-quantity lipid-based nutrient supplements on pregnancy, birth and infant outcomes: a systematic review and meta-analysis of individual participant data from randomized controlled trials in low-income and middle-income countries
Dewey et al. (2024)
Supplemental Table 5: Adverse outcomes among IFA/SOC groups, by trial and pooled estimates
Country	First author, year	Miscarriage (%)1	Stillbirth (%)2	Cesarean-Section (%)	Early neonatal mortality (< 7 d) (%)	Neonatal mortality (< 28 d) (%)	Mortality 0-6 mo (%)	Stillbirth or early neonatal mortality (%)	Stillbirth or miscarriage (%)	Stillbirth or miscarriage and early neonatal mortality (%)
Bangladesh	Mridha, 2016 (31)	6.02573	2.40352	15.5266	2.4519	2.89148	3.83042	4.6	8.4	10.6
Ghana	Adu Afarwuah, 2015 (35)	3.72493	2.5788	18.3486	0.92593	1.23457	1.54321	3.4	6.3	7.2
Malawi	Ashorn, 2015 (36)	0.23095	2.07852	4.19753	3.8835	4.58937	5.04808	5.8	2.3	6
Guatemala	Hambidge, 2019 (37)	14.8148	0.37037	26.9565	1.33333	1.77778	2.72727	1.5	15.2	16.3
Pooled estimate		5.9	1.8	15.6	2	2.5	3.2	3.7	7.7	9.7
IFA; iron and folic acid supplements; SOC, standard of care
1Miscarriage defined as embryo or fetal death < 28 weeks gestation (28). In Bangladesh, Ghana and Malawi, mean gestational age at enrollment was ~13-17 weeks. In Guatemala, study participants were enrolled pre-conceptually. The higher prevalence of miscarriages in Guatemala reflect this difference in study design.
2Stillbirth defined as fetal death > 28 weeks gestation (28)
