# Supplementary material for: Effects of prenatal small-quantity lipid-based nutrient supplements on pregnancy, birth, and infant outcomes: a systematic review and meta-analysis of individual participant data from randomized controlled trials in low- and middle-income countries
Source: Am J Clin Nutr. 2024 Aug 16;120(4):814–35. doi: 10.1016/j.ajcnut.2024.08.008 (PMC11473441; doi:10.1016/j.ajcnut.2024.08.008)
Supplement: Multimedia component 1 [file mmc1.zip › Maternal SQ-LNS Supplemental_2024-09-03/5_Maternal SQ-LNS Supplemental table 8.xlsx]

## Sheet: S8 Sensitivity analyses
Online supporting material
Effects of prenatal small-quantity lipid-based nutrient supplements on pregnancy, birth and infant outcomes: a systematic review and meta-analysis of individual participant data from randomized controlled trials in low-income and middle-income countries
Dewey et al. (2024)
Supplemental Table 8: Sensitivity analyses for main effects of SQ-LNS vs IFA/SOC on birth outcomes among those with ultrasound data and among those with anthropometry within 72 h of birth1
	Sex					Maternal BMI					Maternal age					Maternal inflammation					Food insecurity					Compliance					Maternal malaria
	N (trials)2	P-Int3	Male	Female		N (trials)2	P-Int	≥ 20 kg/m2	< 20 kg/m2		N (trials)	P-Int	≥ 25 y	< 25 y		N (trials)	P-Int	Not Inflamed	Inflamed		N (trials)	P-Int	None/mild	Moderate/severe		N (trials)	P-Int	≥ 4 d/wk	< 4 d/wk		N (trials)	P-Int	No malaria	Malaria
Gestational age measured by ultrasound
Small-for-gestational age (SGA)4	1717 (3)	0.512	0.88 (0.71, 1.10)	0.79 (0.62, 1.02)		1700 (3)	0.722	0.85 (0.68, 1.07)	0.88 (0.67, 1.16)		1717 (3)	0.716	0.85 (0.65, 1.10)	0.88 (0.70, 1.10)		1342 (2)	0.488	0.93 (0.71, 1.22)	0.83 (0.62, 1.10)		1360 (2)	0.705	0.90 (0.68, 1.19)	0.89 (0.68, 1.18)		1364 (2)	0.926	0.89 (0.72, 1.09)	0.86 (0.45, 1.65)		1368 (2)	0.016	0.99 (0.79, 1.24)	0.60 (0.40, 0.89)
Low LGAZ5	1460 (3)	0.518	0.88 (0.59, 1.31)	1.08 (0.72, 1.61)		1444 (3)	0.861	0.99 (0.67, 1.47)	0.94 (0.60, 1.48)		1460 (3)	0.41	0.85 (0.53, 1.34)	1.05 (0.73, 1.50)		1092 (2)	0.548	0.91 (0.56, 1.48)	1.04 (0.65, 1.66)		1106 (2)	0.948	1.03 (0.62, 1.71)	0.99 (0.64, 1.55)		1112 (2)	0.988	0.97 (0.68, 1.38)	0.99 (0.30, 3.25)		1112 (2)	0.769	0.96 (0.64, 1.44)	0.99 (0.55, 1.77)
Duration of gestation (wk)	1847 (3)	0.047	0.01 (-0.23, 0.25)	0.30 (0.09, 0.51)		1863 (3)	0.596	0.15 (-0.06, 0.35)	0.06 (-0.33, 0.46)		1880 (3)	0.015	-0.04 (-0.28, 0.19)	0.32 (0.07, 0.58)		1481 (2)	0.252	0.12 (-0.17, 0.40)	0.39 (0.03, 0.75)		1499 (2)	0.804	0.24 (-0.05, 0.52)	0.17 (-0.19, 0.53)		1505 (2)	0.909	0.24 (-0.01, 0.48)	0.16 (-0.46, 0.78)		1511 (2)	0.982	0.21 (-0.03, 0.45)	0.15 (-0.47, 0.78)
Preterm birth6	1847 (3)	0.915	0.91 (0.59, 1.41)	0.89 (0.59, 1.35)		1497 (2)	0.761	0.88 (0.61, 1.28)	0.93 (0.55, 1.57)		1880 (3)	0.975	0.93 (0.63, 1.37)	0.90 (0.61, 1.32)		1481 (2)	0.374	0.96 (0.62, 1.47)	0.71 (0.45, 1.13)		1499 (2)	0.999	0.90 (0.57, 1.41)	0.87 (0.57, 1.32)		1505 (2)	0.426	0.83 (0.59, 1.15)	1.20 (0.53, 2.73)		1511 (2)	0.218	0.97 (0.69, 1.36)	0.58 (0.28, 1.19)
Anthropometry within 72 h of birth
Birth weight (g)	4468 (4)	0.005	22.3 (-14.3, 58.9)	86.0 (58.3, 113.6)		4368 (4)	0.614	53.4 (24.6, 82.3)	49.5 (17.4, 81.6)		4468 (4)	0.114	80.9 (44.0, 117.9)	36.7 (5.8, 67.5)		1689 (3)	0.047	33.5 (-9.6, 76.6)	118.4 (43.7, 193.0)		4030 (3)	0.128	31.0 (-0.9, 63.0)	65.3 (24.3, 106.4)		4004 (3)	0.27	65.0 (32.5, 97.4)	20.1 (-56.8, 96.9)		797 (2)	0.283	69.8 (4.6, 135.1)	148.0 (17.6, 278.3)
Weight-for-age z score (WAZ)7	4468 (4)	0.004	0.05 (-0.03, 0.14)	0.21 (0.14, 0.28)		4368 (4)	0.712	0.13 (0.06, 0.21)	0.12 (0.04, 0.20)		4468 (4)	0.115	0.19 (0.11, 0.28)	0.09 (0.02, 0.17)		1689 (3)	0.046	0.08 (-0.02, 0.18)	0.27 (0.10, 0.45)		4030 (3)	0.136	0.08 (0.00, 0.16)	0.16 (0.06, 0.26)		4004 (3)	0.245	0.16 (0.08, 0.24)	0.05 (-0.14, 0.23)		797 (2)	0.295	0.16 (0.01, 0.30)	0.33 (0.02, 0.64)
Weight-for-gestational age z-score (WGAZ)	1129 (3)	0.296	0.19 (0.07, 0.31)	0.11 (0.00, 0.22)		1116 (3)	0.238	0.19 (0.09, 0.28)	-0.01 (-0.23, 0.21)		1129 (3)	0.22	0.26 (0.14, 0.39)	0.09 (-0.05, 0.23)		767 (2)	0.076	0.02 (-0.15, 0.19)	0.24 (0.03, 0.45)		781 (2)	0.496	0.18 (0.00, 0.36)	0.05 (-0.15, 0.25)		781 (2)	0.402	0.11 (-0.04, 0.25)	0.30 (-0.08, 0.69)		786 (2)	0.122	0.09 (-0.05, 0.24)	0.37 (0.06, 0.67)
Low birth weight8	4468 (4)	0.007	1.04 (0.89, 1.22)	0.80 (0.71, 0.90)		4368 (4)	0.615	0.91 (0.77, 1.06)	0.90 (0.80, 1.01)		4468 (4)	0.327	0.85 (0.69, 1.04)	0.94 (0.84, 1.05)		1689 (3)	0.086	0.91 (0.77, 1.06)	0.64 (0.44, 0.93)		4030 (3)	0.413	0.96 (0.84, 1.10)	0.88 (0.74, 1.05)		3760 (2)	0.602	0.85 (0.74, 0.99)	0.93 (0.72, 1.19)		797 (2)	0.287	0.84 (0.55, 1.28)	0.56 (0.23, 1.35)
Small-for-gestational age (SGA)	4378 (4)	0.327	0.99 (0.91, 1.07)	0.94 (0.87, 1.01)		4278 (4)	0.828	0.95 (0.87, 1.03)	0.97 (0.90, 1.05)		4378 (4)	0.026	0.85 (0.76, 0.95)	1.01 (0.95, 1.09)		1689 (3)	0.975	0.95 (0.84, 1.07)	0.93 (0.73, 1.18)		4030 (3)	0.806	0.98 (0.92, 1.05)	0.96 (0.87, 1.07)		4004 (3)	0.453	0.94 (0.86, 1.01)	1.01 (0.86, 1.20)		797 (2)	0.034	0.94 (0.71, 1.26)	0.50 (0.28, 0.88)
Birth length (cm)	4217 (3)	0.035	0.06 (-0.13, 0.25)	0.35 (0.20, 0.50)		4118 (3)	0.373	0.19 (0.04, 0.34)	0.24 (0.06, 0.42)		4217 (3)	0.313	0.30 (0.10, 0.50)	0.13 (-0.03, 0.28)		1445 (2)	0.12	0.05 (-0.19, 0.28)	0.49 (0.06, 0.91)		3782 (2)	0.027	0.09 (-0.06, 0.23)	0.30 (0.11, 0.49)		3758 (2)	0.196	0.26 (0.10, 0.42)	-0.01 (-0.38, 0.36)		-	-	-	-
Length-for-age z score (LAZ)	4217 (3)	0.036	0.04 (-0.06, 0.14)	0.19 (0.11, 0.27)		4118 (3)	0.523	0.12 (0.03, 0.20)	0.12 (0.03, 0.22)		4217 (3)	0.354	0.16 (0.05, 0.27)	0.08 (-0.01, 0.16)		1445 (2)	0.127	0.02 (-0.10, 0.14)	0.24 (0.02, 0.46)		3782 (2)	0.049	0.05 (-0.03, 0.13)	0.16 (0.06, 0.26)		3758 (2)	0.151	0.14 (0.06, 0.23)	-0.02 (-0.21, 0.18)		-	-	-	-
Length-for-gestational age z-score (LGAZ)	880 (2)	0.512	0.16 (0.01, 0.32)	0.09 (-0.04, 0.22)		868 (2)	0.516	0.15 (0.06, 0.25)	0.02 (-0.29, 0.34)		880 (2)	0.102	0.23 (0.06, 0.40)	0.00 (-0.16, 0.17)		-	-	-	-		-	-	-	-		-	-	-	-		-	-	-	-
Newborn stunting	4217 (3)	0.173	0.91 (0.76, 1.10)	0.74 (0.63, 0.87)		4118 (3)	0.346	0.89 (0.74, 1.08)	0.80 (0.70, 0.92)		4217 (3)	0.329	0.93 (0.71, 1.21)	0.80 (0.70, 0.93)		1445 (2)	0.124	0.92 (0.73, 1.15)	0.64 (0.40, 1.00)		3782 (2)	0.041	0.95 (0.82, 1.10)	0.72 (0.59, 0.89)		3758 (2)	0.072	0.76 (0.64, 0.90)	1.08 (0.78, 1.50)		-	-	-	-
Low LGAZ	4127 (3)	0.919	0.93 (0.76, 1.13)	0.92 (0.73, 1.16)		4028 (3)	0.59	0.96 (0.78, 1.18)	0.86 (0.71, 1.05)		4127 (3)	0.722	0.97 (0.76, 1.24)	0.89 (0.75, 1.06)		1445 (2)	0.558	0.90 (0.69, 1.18)	0.80 (0.42, 1.54)		3782 (2)	0.431	0.87 (0.72, 1.05)	0.97 (0.78, 1.21)		3758 (2)	0.596	0.82 (0.68, 0.98)	0.91 (0.63, 1.31)		-	-	-	-
BMI-for-age z-score (BMIZ)	4217 (3)	0.024	0.03 (-0.07, 0.13)	0.19 (0.10, 0.27)		4118 (3)	0.672	0.11 (0.03, 0.19)	0.12 (0.02, 0.21)		4217 (3)	0.191	0.17 (0.07, 0.27)	0.08 (0.00, 0.16)		1445 (2)	0.052	0.11 (0.00, 0.23)	0.36 (0.14, 0.59)		3782 (2)	0.484	0.09 (0.00, 0.17)	0.13 (0.01, 0.26)		3758 (2)	0.778	0.14 (0.05, 0.23)	0.10 (-0.09, 0.29)		-	-	-	-
Low BMIZ	4217 (3)	0.011	1.02 (0.89, 1.17)	0.76 (0.65, 0.90)		4118 (3)	0.894	0.84 (0.71, 1.01)	0.90 (0.79, 1.02)		4217 (3)	0.38	0.81 (0.64, 1.02)	0.93 (0.84, 1.04)		1445 (2)	0.084	0.82 (0.69, 0.97)	0.52 (0.34, 0.81)		3782 (2)	0.676	0.91 (0.80, 1.04)	0.89 (0.77, 1.01)		3758 (2)	0.449	0.83 (0.74, 0.94)	0.92 (0.72, 1.17)		-	-	-	-
Head circumference (cm)	4218 (3)	0.051	0.04 (-0.08, 0.16)	0.19 (0.09, 0.29)		4119 (3)	0.147	0.08 (-0.01, 0.17)	0.16 (0.05, 0.28)		4218 (3)	0.283	0.20 (0.07, 0.34)	0.05 (-0.05, 0.14)		1444 (2)	0.719	0.14 (-0.02, 0.30)	0.32 (0.02, 0.61)		3783 (2)	0.057	0.03 (-0.06, 0.13)	0.20 (0.06, 0.35)		3759 (2)	0.857	0.17 (0.05, 0.29)	0.09 (-0.16, 0.35)		-	-	-	-
Head circumference-for-age z score (HCZ)	4218 (3)	0.036	0.03 (-0.06, 0.13)	0.17 (0.08, 0.25)		4119 (3)	0.21	0.09 (0.01, 0.16)	0.13 (0.04, 0.23)		4218 (3)	0.272	0.17 (0.07, 0.27)	0.05 (-0.03, 0.13)		1444 (2)	0.547	0.11 (-0.02, 0.23)	0.26 (0.02, 0.49)		3783 (2)	0.131	0.04 (-0.04, 0.12)	0.16 (0.04, 0.28)		3759 (2)	0.701	0.14 (0.05, 0.24)	0.07 (-0.12, 0.26)		-	-	-	-
Head circumference-for-gestational age z score (HCGAZ)	880 (2)	0.392	0.08 (-0.05, 0.22)	0.17 (0.02, 0.32)		868 (2)	0.615	0.14 (0.03, 0.25)	0.10 (-0.23, 0.44)		880 (2)	0.903	0.19 (0.02, 0.37)	0.11 (-0.06, 0.28)		-	-	-	-		-	-	-	-		-	-	-	-		-	-	-	-
Low HCZ	4218 (3)	0.784	0.88 (0.69, 1.12)	0.84 (0.73, 0.98)		4119 (3)	0.094	0.97 (0.79, 1.18)	0.79 (0.67, 0.93)		4218 (3)	0.628	0.81 (0.64, 1.01)	0.89 (0.74, 1.08)		1444 (2)	0.143	0.90 (0.73, 1.10)	0.63 (0.41, 0.95)		3783 (2)	0.999	0.87 (0.72, 1.06)	0.87 (0.71, 1.05)		3759 (2)	0.869	0.83 (0.69, 1.00)	0.85 (0.65, 1.13)		-	-	-	-
Mid-upper arm circumference (MUAC) (cm)	3786 (2)	0.071	0.02 (-0.08, 0.12)	0.13 (0.05, 0.21)		3688 (2)	0.518	0.06 (-0.02, 0.14)	0.07 (-0.02, 0.16)		3786 (2)	0.452	0.11 (0.01, 0.20)	0.06 (-0.03, 0.14)		1445 (2)	0.123	0.06 (-0.04, 0.16)	0.24 (0.05, 0.43)		3784 (2)	0.33	0.06 (-0.03, 0.14)	0.09 (0.00, 0.18)		3760 (2)	0.754	0.11 (0.02, 0.19)	0.07 (-0.08, 0.22)		-	-	-	-
BMIZ, BMI-for-age z-score; HCGAZ, head circumference-for-gestational age z-score; HCZ, head circumference-for-age z-score; IFA, iron and folic acid supplements; LGAZ, length-for-gestational age z-score; MUAC, mid-upper arm circumference; SGA, small-for-gestational age; SOC, standard of care; SQ-LNS, small-quantity lipid-based nutrient supplement; WAZ, weight-for-age z-score; WGAZ, weight-for-gest…
1Values within indicated strata are pooled MD (95% CI) for continuous outcomes and pooled RR (95%CI) for dichotomous outcomes.
2N (trials) is the number of participants included in analysis with the number of trials included within the parentheses
3P-int is the P-for-interaction from the pooled interaction term between intervention and indicated effect modifier
4Small-for-gestational age defined as < 10th percentile weight-for-gestational age (INTERGROWTH-21st Standards) (24)
5WGAZ, LGAZ, HCGAZ are based on INTERGROWTH-21st Standards (24). Low length-for-gestational age z-score defined as LGAZ < -2 SD (INTERGROWTH-21st Standards)(24). Low head circumference-for-gestational age z-score defined as HCGAZ < -2 SD (INTERGROWTH-21st Standards)(24)
6Preterm birth defined as birth at < 37 weeks gestation (28)
7WAZ, LAZ, BMIZ, HCAZ are based on WHO Growth Standards (22,23). BMIZ is used as a proxy for weight-for-length z-score because the latter is not calculated for children with lengths < 45 cm (22). Newborn stunting defined as LAZ < -2 SD (WHO Growth Standards) (22). Low BMI z-score defined as BMIZ < - 2SD (WHO growth standards) (22). Low head circumference-for-age z-score defined as HCZ < -2 SD (WH…
8Low birth weight defined as weight < 2.5 kg at birth (28)
